# Supplementary material for: Integration of gene interaction information into a reweighted random survival forest approach for accurate survival prediction and survival biomarker discovery
Source: Sci Rep. 2018 Sep 4;8:13202. doi: 10.1038/s41598-018-31497-0 (PMC6123437; doi:10.1038/s41598-018-31497-0)
Supplement: Supplementary file 2 — Supplementary tables [file 41598_2018_31497_MOESM2_ESM.xlsx]

## Sheet: Table S1
Integration of gene interaction information into a reweighted random survival forest approach for accurate survival prediction and survival biomarker discovery
Wei Wanga, Wei Liua,b
Table S1. Topological weights of genes (Cox P-value < 0.05) in GBM-TCGA-train.
Entrez Gene ID	Degree	Cox P-value	Rank of Cox P-value	Topological weight (W∞)	Rank of Topological weight
71	175	0.0229984	483	0.0023298	1
60	175	0.0385999	646	0.00230923	2
3718	117	0.0323566	584	0.00139801	3
109	58	0.00320346	136	0.00122203	4
5880	77	0.01673	390	0.00112819	5
4804	92	0.000591255	51	0.00105997	6
5599	114	0.00543697	191	0.00099848	7
5613	153	0.0397056	661	0.000998005	8
5132	6	0.0322796	583	0.000905986	9
3265	97	0.0246997	508	0.000892793	10
5594	163	0.0414066	681	0.000881266	11
5603	120	0.0247791	511	0.00086458	12
1398	69	0.0225875	474	0.000803757	13
64374	10	0.000123252	14	0.000755312	14
5934	17	0.0321908	580	0.000690964	15
29108	19	0.00612747	205	0.000672875	16
23236	57	0.0152487	372	0.000672667	17
87	71	0.00773089	232	0.000662657	18
5332	57	0.0271285	533	0.000649776	19
4615	52	0.0083769	245	0.00064845	20
8717	26	0.000457507	37	0.000640739	21
5582	129	0.0276836	536	0.000614604	22
3693	99	0.00245562	121	0.000612978	23
89	68	0.0289088	545	0.00061025	24
11267	20	0.0148834	363	0.000605421	25
6517	25	0.0186132	418	0.000604857	26
3576	66	0.0346504	609	0.000595151	27
3691	102	0.00427748	164	0.000590925	28
4301	45	0.0254066	515	0.000590213	29
25956	16	0.00168965	98	0.000585794	30
3696	101	0.00521081	185	0.000583083	31
3066	100	0.0125963	330	0.000574348	32
5340	13	0.0288071	544	0.000558464	33
10451	25	0.00223933	117	0.00055516	34
122622	3	1.65873e-06	1	0.000550557	35
1027	37	0.00750294	227	0.000536654	36
7187	39	0.00494163	179	0.000533487	37
2318	45	0.00198805	104	0.000527568	38
1948	10	1.89947e-05	2	0.00051956	39
3689	36	0.00339715	143	0.000515263	40
5606	25	0.00660278	214	0.000511688	41
838	3	0.000564662	48	0.000511473	42
6774	50	0.00318307	135	0.000511287	43
1234	112	0.0312745	570	0.000509585	44
3309	7	0.000272721	25	0.000506273	45
3101	29	0.00992883	274	0.000505366	46
834	15	0.00027715	26	0.000500142	47
55742	46	0.00936116	263	0.000499544	48
1968	27	0.00135135	82	0.000497899	49
3665	28	0.00284227	130	0.000497225	50
6772	55	0.03686	628	0.00049371	51
200316	6	5.61809e-05	5	0.00049013	52
6041	3	0.0160315	378	0.00048952	53
7852	114	0.0210413	445	0.000482866	54
3674	85	0.0200598	432	0.000481529	55
3460	38	0.000412374	34	0.000481424	56
9021	60	0.00115098	70	0.000480601	57
3675	86	0.0206561	439	0.000480365	58
23560	4	0.000179747	19	0.000479917	59
27350	6	8.08292e-05	6	0.000475676	60
29780	46	0.018085	411	0.000473378	61
56288	18	0.00367824	148	0.000472192	62
11051	10	0.00204601	108	0.000467832	63
60489	6	9.96863e-05	7	0.000467344	64
3937	27	0.0234561	491	0.000456769	65
57819	14	0.00581603	199	0.00045219	66
1021	41	0.0266721	525	0.000450804	67
53918	2	0.0212086	448	0.000450323	68
50848	27	0.0211744	447	0.000448708	69
22798	28	1.90672e-05	3	0.000447507	70
8516	85	0.0473365	728	0.000447414	71
7314	8	0.00751208	228	0.000446478	72
7494	12	0.000308768	31	0.000446125	73
8324	36	0.000448103	36	0.000437817	74
7409	25	0.0435727	696	0.000437217	75
25	40	0.0166436	389	0.000435948	76
30833	28	0.00568872	195	0.000435845	77
10209	22	0.00332521	142	0.00042639	78
5137	10	0.00013304	15	0.000426224	79
10928	6	0.0423299	689	0.000425135	80
35	10	0.000104343	9	0.000422379	81
6885	39	0.00833217	243	0.000420611	82
6777	34	0.017982	410	0.000419062	83
9180	41	0.000614741	52	0.000417089	84
10095	12	0.00124979	78	0.00041495	85
7029	9	0.031015	568	0.000411323	86
23590	2	3.68041e-05	4	0.000410816	87
1675	4	0.0240258	501	0.000410736	88
84790	33	0.00155384	93	0.000410503	89
23480	12	0.00302233	132	0.000407712	90
8660	25	0.0124541	327	0.000407066	91
965	2	0.00826629	241	0.000405423	92
10673	8	0.00938776	264	0.000402494	93
55506	22	0.000230262	22	0.000397775	94
3646	22	0.00358075	147	0.000397319	95
2261	85	0.0476652	730	0.000397027	96
3939	9	0.000112021	11	0.000396471	97
140886	28	0.00410335	160	0.000396063	98
4499	4	0.000691499	53	0.000396005	99
6614	4	0.0219594	463	0.000391491	100
51119	4	0.0177393	407	0.000387077	101
3556	9	0.00122758	77	0.000385509	102
10901	8	0.000288653	28	0.000382635	103
1030	14	0.00237718	120	0.000382576	104
22929	4	0.0005584	47	0.000381199	105
9337	24	0.0181404	414	0.000378275	106
5158	7	0.000306796	30	0.000375397	107
26270	2	0.000109831	10	0.00037322	108
137075	14	0.000565907	49	0.000372186	109
22800	30	0.00233588	118	0.000369631	110
406	23	0.0130758	334	0.00036679	111
8453	2	9.97621e-05	8	0.000366067	112
3597	17	0.000286029	27	0.000363287	113
2242	4	0.000112916	12	0.000361146	114
51744	5	0.000507835	44	0.000359844	115
22978	28	0.0388802	654	0.000359475	116
2014	1	0.000121294	13	0.000358302	117
5329	3	0.00201063	105	0.000357234	118
10588	2	0.00014407	16	0.000356891	119
57580	30	0.0448553	706	0.000355608	120
6778	26	0.0252551	513	0.000354559	121
6908	14	0.00498175	182	0.000353732	122
1643	2	0.000160236	18	0.000352945	123
51330	1	0.00207613	110	0.000351839	124
4928	23	0.0264226	523	0.000351476	125
3958	1	0.000144589	17	0.000351321	126
3383	31	0.0145803	358	0.000349682	127
79723	6	0.00026848	24	0.000348999	128
55240	1	0.000187333	21	0.000346736	129
2645	15	0.020724	440	0.000346254	130
51009	10	0.0140289	347	0.000344719	131
362	1	0.000305126	29	0.000342662	132
6696	22	0.000184627	20	0.000341608	133
4129	34	0.000960022	66	0.000339668	134
3588	19	0.0109248	300	0.000339319	135
8667	18	0.0134013	339	0.00033874	136
1495	23	0.0137818	343	0.000338424	137
1571	26	0.00122752	76	0.000337072	138
5058	27	0.0170835	396	0.000336672	139
55176	12	0.0181244	413	0.000336538	140
10961	2	0.000241785	23	0.000336505	141
873	6	0.000484995	43	0.000336394	142
5906	25	0.0015345	92	0.000335494	143
5832	6	0.00220937	114	0.000335134	144
3423	1	0.000320216	32	0.000334867	145
160851	6	0.000856416	60	0.000334845	146
55844	22	0.0027988	129	0.000334718	147
10552	12	0.00943628	265	0.000334622	148
8737	18	0.00351192	144	0.000333825	149
6608	5	0.0294099	553	0.00033243	150
2768	23	0.00165108	97	0.000332167	151
5042	28	0.0213149	451	0.000330596	152
55970	93	0.00611062	204	0.0003303	153
2184	4	0.0014624	89	0.000327892	154
6048	10	0.0329218	592	0.00032754	155
4046	6	0.00121244	75	0.000327512	156
23049	36	0.013911	346	0.0003273	157
1460	18	0.00382413	155	0.000326888	158
1796	2	0.00489166	177	0.000326703	159
2260	63	0.0214999	456	0.000322603	160
4478	10	0.000700203	54	0.000322431	161
85417	18	0.0170997	398	0.000321961	162
349565	8	0.000928377	64	0.000321707	163
51513	2	0.000465105	39	0.000320531	164
7132	17	0.00140985	87	0.00032013	165
7010	50	0.0148451	362	0.000320024	166
2581	2	0.00757517	230	0.000319663	167
2053	10	0.000912157	62	0.000318614	168
3310	22	0.00372158	150	0.000318323	169
23471	10	0.0438215	700	0.000318262	170
4040	23	0.0387588	650	0.000317316	171
30	42	0.00535614	189	0.00031581	172
5328	7	0.00258176	124	0.000315736	173
960	46	0.0017917	99	0.000313219	174
3486	2	0.000437365	35	0.000313046	175
23411	3	0.000920401	63	0.00031301	176
302	2	0.000380849	33	0.000312837	177
4794	10	0.0101062	275	0.000312544	178
1488	9	0.000511696	45	0.000311507	179
5334	32	0.0112887	306	0.000311183	180
6197	12	0.000842111	59	0.00030919	181
83439	25	0.0132305	337	0.000308734	182
4067	41	0.0162992	383	0.000308668	183
134	1	0.000791572	56	0.000308081	184
56681	7	0.0168281	392	0.000307893	185
79717	3	0.00181762	100	0.000307408	186
7277	33	0.0213543	453	0.000306377	187
6720	11	0.00222048	115	0.000306272	188
9547	36	0.00380838	154	0.000305575	189
79695	1	0.000465034	38	0.000304902	190
435	3	0.00267088	125	0.000304833	191
54961	2	0.000470729	40	0.000304418	192
5742	5	0.00155627	94	0.00030438	193
130589	4	0.00141399	88	0.000304132	194
51692	4	0.00709909	218	0.00030399	195
11164	2	0.000479282	41	0.000303703	196
2213	9	0.00272372	127	0.000303586	197
2331	1	0.000481173	42	0.000303546	198
8837	5	0.00635817	211	0.000303084	199
5836	16	0.00910416	259	0.000302954	200
7855	36	0.0133496	338	0.000302948	201
4825	2	0.00116085	71	0.000302354	202
54431	4	0.0311375	569	0.000299726	203
286365	1	0.000529887	46	0.000299715	204
5532	44	0.00798163	237	0.000299358	205
2792	84	0.00522849	186	0.000299316	206
51013	6	0.00371136	149	0.000298929	207
9230	10	0.0468593	723	0.000298551	208
1441	43	0.0317148	576	0.000297951	209
3381	22	0.000583326	50	0.000295897	210
83547	16	0.00330184	140	0.000295391	211
1806	10	0.0101766	279	0.000294737	212
8027	6	0.000929665	65	0.00029407	213
4493	4	0.00926076	262	0.000292905	214
815	48	0.00457524	169	0.000292203	215
8321	36	0.0184901	416	0.000290004	216
9601	2	0.000811211	58	0.000288406	217
23162	14	0.0392068	659	0.000288147	218
1635	2	0.000751449	55	0.000287294	219
7850	8	0.0150124	366	0.000286019	220
80228	3	0.00222591	116	0.000285857	221
6888	8	0.00589258	200	0.000285742	222
7097	29	0.0322302	582	0.00028559	223
29082	8	0.0159022	376	0.00028482	224
57292	8	0.00159982	95	0.000283727	225
3803	8	0.00159982	96	0.000283727	226
6611	6	0.00468535	173	0.000283681	227
975	1	0.000793994	57	0.000283645	228
6688	17	0.0354478	619	0.000283622	229
10376	33	0.0379893	641	0.000283487	230
5173	12	0.0168696	393	0.000283233	231
467	10	0.00960562	268	0.000283027	232
3710	19	0.0213712	454	0.000282577	233
51807	33	0.0420598	684	0.000279443	234
79660	16	0.00147438	90	0.000278928	235
2064	42	0.0052768	187	0.000278666	236
3485	1	0.000903415	61	0.000278515	237
22934	4	0.0106646	291	0.000277889	238
1355	2	0.00196519	102	0.000277729	239
23283	6	0.0101099	276	0.000277458	240
9519	14	0.034283	606	0.000277089	241
128866	8	0.0199698	430	0.00027577	242
91734	4	0.0039336	157	0.000275658	243
7421	9	0.00413317	161	0.000274888	244
9001	32	0.0282682	541	0.000274709	245
51056	7	0.00134925	81	0.000273139	246
3956	1	0.00106241	67	0.000272074	247
64581	1	0.0010646	68	0.000271992	248
7184	17	0.00446297	167	0.000271721	249
51706	2	0.00108847	69	0.000271111	250
4982	3	0.0176857	405	0.000270618	251
4286	20	0.0219144	460	0.00027055	252
1026	67	0.0160757	380	0.000270452	253
26528	16	0.010573	286	0.000269581	254
3269	6	0.00118006	72	0.000269573	255
115650	7	0.0226134	475	0.000268629	256
2212	14	0.0121896	322	0.00026825	257
8309	9	0.00945539	266	0.00026806	258
51700	2	0.00118142	73	0.000267855	259
170572	1	0.00120217	74	0.000267528	260
132	4	0.00471915	174	0.000267283	261
7417	3	0.0020346	107	0.000267272	262
728	2	0.0129901	332	0.000266377	263
151636	4	0.0227503	478	0.000266354	264
716	4	0.00278281	128	0.000265574	265
29978	4	0.0163743	384	0.000264718	266
200315	6	0.0163917	385	0.000264596	267
64080	8	0.0406267	673	0.000264355	268
602	1	0.00130963	79	0.000263761	269
706	1	0.00131876	80	0.000263485	270
151056	19	0.0081986	239	0.000263113	271
6373	39	0.0227163	477	0.000262887	272
761	4	0.00887595	255	0.000262486	273
93589	6	0.00376324	152	0.00026225	274
5154	21	0.00136096	83	0.000262233	275
10505	3	0.001364	84	0.000262145	276
4223	3	0.00137975	85	0.000261688	277
3298	1	0.00138387	86	0.00026157	278
29935	10	0.0244413	505	0.000260789	279
92815	22	0.00731817	224	0.000260336	280
51684	3	0.0146207	359	0.000258961	281
1263	6	0.00691735	215	0.000258317	282
7076	4	0.00234575	119	0.000258192	283
3363	3	0.00152891	91	0.000257975	284
6609	2	0.00198183	103	0.000257843	285
55540	2	0.0142896	353	0.000257536	286
222	36	0.0126608	331	0.000257252	287
148327	36	0.0313902	571	0.000256681	288
4170	30	0.022239	465	0.000256618	289
2207	13	0.0213447	452	0.000256368	290
3570	44	0.0351343	614	0.000256332	291
7280	21	0.0230104	484	0.00025586	292
25791	13	0.0389167	655	0.000255404	293
85477	10	0.0299254	560	0.000255246	294
26873	2	0.00208488	112	0.000254933	295
1593	22	0.0207841	441	0.000254521	296
5971	10	0.0232716	487	0.000253364	297
5899	4	0.00206616	109	0.0002532	298
1841	9	0.0413747	680	0.00025317	299
767	4	0.0112874	305	0.000252936	300
23237	10	0.0246879	507	0.000252467	301
253430	4	0.0103434	282	0.000252396	302
50613	4	0.0223991	471	0.000252269	303
6347	36	0.014572	356	0.000252255	304
10449	34	0.0269567	529	0.000252142	305
4055	14	0.0478523	732	0.000251132	306
1788	7	0.00192743	101	0.000248406	307
2876	7	0.0027164	126	0.00024721	308
2107	6	0.00567862	194	0.000246912	309
4688	12	0.00990586	273	0.000246528	310
2590	2	0.00202788	106	0.000246387	311
10850	36	0.0171375	399	0.000245811	312
4495	4	0.0303892	564	0.000245688	313
3426	1	0.00208312	111	0.000245319	314
55341	4	0.0199006	428	0.000245206	315
1142	1	0.00215972	113	0.00024504	316
10010	5	0.00597339	202	0.000244781	317
3627	38	0.0362422	625	0.000244325	318
5634	4	0.0131505	335	0.000243945	319
259230	4	0.0071648	220	0.000243244	320
9871	6	0.0387777	651	0.000243078	321
2747	6	0.00988888	272	0.000241617	322
5728	53	0.0349986	611	0.000240865	323
4502	4	0.03505	613	0.000240019	324
9517	3	0.00317158	134	0.000239763	325
653361	15	0.0157487	374	0.000239152	326
4035	6	0.00620957	209	0.000238954	327
822	2	0.00247015	122	0.000238548	328
23765	1	0.00323756	138	0.000238499	329
5464	2	0.00247657	123	0.000238445	330
5322	15	0.0113313	307	0.000237095	331
26056	6	0.0329441	593	0.000236994	332
4689	12	0.0130462	333	0.000235586	333
10555	4	0.00881	253	0.000234654	334
5327	3	0.0105864	288	0.000233446	335
1029	16	0.0447338	704	0.000233375	336
84186	2	0.0261528	521	0.000232692	337
8764	12	0.0124816	328	0.000232293	338
8443	2	0.00438547	166	0.000231838	339
10312	3	0.0108367	297	0.000231419	340
25885	10	0.00620949	208	0.000231195	341
79132	2	0.00301551	131	0.000230621	342
27243	4	0.0212382	450	0.000230444	343
5260	23	0.0155362	373	0.000230371	344
56895	5	0.00553643	192	0.000230204	345
8526	6	0.0120194	320	0.000229884	346
11025	2	0.0057597	198	0.000229687	347
374659	4	0.00878545	252	0.000229266	348
10105	4	0.0053588	190	0.000228791	349
56893	4	0.0404719	669	0.000228762	350
2100	1	0.0031708	133	0.000228626	351
5795	4	0.00323642	137	0.000227812	352
3108	9	0.0212308	449	0.000227394	353
1261	4	0.00841087	246	0.000227374	354
1573	17	0.0229039	481	0.000227193	355
3959	2	0.00328773	139	0.000227187	356
4837	2	0.00437091	165	0.000227164	357
10846	4	0.00846718	247	0.000227108	358
10859	2	0.0061515	206	0.000227072	359
5025	6	0.00826874	242	0.000226956	360
710	5	0.00331396	141	0.000226871	361
6718	16	0.00722773	221	0.000226559	362
130	26	0.0162948	382	0.00022598	363
2235	3	0.0103452	283	0.000225745	364
10797	6	0.0289876	547	0.000225654	365
2035	4	0.0109282	301	0.000225131	366
56994	9	0.0105641	285	0.000225069	367
2890	23	0.0171569	400	0.000224855	368
3568	15	0.0167468	391	0.000224843	369
7253	2	0.00866797	251	0.000224822	370
3625	7	0.0037316	151	0.000224537	371
2896	4	0.00351771	145	0.0002245	372
118672	2	0.00462738	171	0.000224316	373
624	12	0.042233	687	0.000224315	374
2847	1	0.0035561	146	0.000224069	375
53842	14	0.0237506	496	0.0002237	376
9071	14	0.0239447	497	0.000223376	377
8985	4	0.0193642	422	0.000222752	378
55740	1	0.00834131	244	0.000222521	379
56924	20	0.0314529	572	0.000221696	380
5269	1	0.00378984	153	0.000221539	381
6125	1	0.00386286	156	0.000220781	382
5715	1	0.00394476	158	0.000219947	383
140469	16	0.0277848	538	0.000219762	384
1508	1	0.00399398	159	0.000219455	385
7378	6	0.0222583	467	0.00021812	386
586	12	0.0115438	313	0.000217657	387
5799	1	0.00420483	162	0.000217411	388
120066	1	0.00423727	163	0.000217105	389
5256	23	0.0219205	461	0.000216692	390
9104	8	0.0175377	404	0.000216614	391
55766	22	0.0223938	470	0.000215895	392
51311	2	0.00592526	201	0.000215727	393
929	12	0.0148144	361	0.000214766	394
5806	1	0.00450937	168	0.000214632	395
441024	6	0.038348	643	0.000214535	396
650	5	0.00792959	236	0.000214352	397
23632	4	0.0300349	563	0.000214049	398
5937	2	0.00462062	170	0.000213664	399
5223	4	0.0205361	436	0.000213407	400
59345	79	0.0379388	640	0.000213359	401
6282	2	0.00466164	172	0.000213313	402
2990	8	0.0243033	503	0.00021282	403
635	4	0.00731164	223	0.000212727	404
2023	8	0.0304584	565	0.000212646	405
53904	16	0.0333407	595	0.000212519	406
2720	7	0.0348908	610	0.000212501	407
80319	3	0.0048378	175	0.000211839	408
219453	1	0.00485066	176	0.000211733	409
816	48	0.0350029	612	0.000211351	410
348995	2	0.01717	401	0.000211306	411
1356	2	0.00492932	178	0.000211094	412
2254	19	0.0049659	180	0.0002108	413
23401	8	0.0234039	490	0.00021076	414
1819	1	0.00497905	181	0.000210695	415
8611	15	0.042481	691	0.000210161	416
55746	4	0.0409418	676	0.00021006	417
2512	3	0.00510495	183	0.000209703	418
221830	10	0.0107284	293	0.000209467	419
1944	27	0.00514994	184	0.000209354	420
135	3	0.00951069	267	0.000209294	421
2746	6	0.0224542	472	0.000209032	422
719	2	0.0275417	535	0.000208897	423
64332	4	0.0101931	280	0.000208445	424
5664	6	0.00533769	188	0.000207931	425
3375	3	0.00984701	271	0.000207697	426
134526	2	0.00750158	226	0.000207528	427
622	4	0.0385936	645	0.000207183	428
10282	3	0.00555048	193	0.000206378	429
1647	9	0.00641357	212	0.000206342	430
133121	2	0.0250699	512	0.000205783	431
6929	6	0.0298328	559	0.000205746	432
2012	1	0.00568998	196	0.000205392	433
5395	2	0.029269	551	0.000205211	434
307	1	0.00574359	197	0.000205019	435
7360	4	0.023091	485	0.00020387	436
2766	2	0.0423336	690	0.000203814	437
3115	9	0.0384787	644	0.000203766	438
771	6	0.0394523	660	0.000203212	439
5575	3	0.00848609	248	0.000202856	440
5502	13	0.0177074	406	0.000202822	441
3280	8	0.0228394	480	0.000202711	442
80310	20	0.00608856	203	0.000202702	443
114609	9	0.00892998	256	0.000202451	444
2923	1	0.00618524	207	0.000202076	445
7532	6	0.0235034	492	0.000201738	446
7869	1	0.00624955	210	0.000201665	447
2208	2	0.023511	493	0.000201559	448
4897	1	0.0101424	277	0.000200627	449
3488	1	0.00644989	213	0.000200411	450
8986	5	0.0222947	468	0.0001995	451
2165	2	0.00978886	270	0.000199197	452
4739	1	0.00693427	216	0.000197533	453
2259	18	0.00705641	217	0.00019684	454
4598	2	0.0123285	325	0.00019681	455
2250	18	0.00712625	219	0.000196448	456
8345	22	0.0368798	629	0.000196072	457
2308	20	0.0314617	574	0.000195743	458
3234	1	0.00726125	222	0.000195703	459
2677	4	0.0414792	682	0.000195657	460
1536	11	0.0142298	350	0.00019564	461
3805	8	0.0148969	364	0.000195068	462
597	2	0.0142824	352	0.000195042	463
3720	1	0.00745263	225	0.000194669	464
3613	8	0.0365363	627	0.000194522	465
4216	5	0.0267071	527	0.000194357	466
28514	4	0.00751812	229	0.000194321	467
4938	1	0.00763974	231	0.000193684	468
64900	2	0.0137566	342	0.000193221	469
3034	3	0.00809979	238	0.000193146	470
3799	6	0.0102829	281	0.000192905	471
2745	1	0.00782885	233	0.000192712	472
5034	3	0.00903299	257	0.000192641	473
3574	17	0.00787132	234	0.000192497	474
3984	9	0.0375984	638	0.000192393	475
5420	2	0.00791504	235	0.000192277	476
5031	4	0.0117503	315	0.000191977	477
54472	1	0.0107926	295	0.000191062	478
2799	2	0.0119518	319	0.000191041	479
5718	1	0.00824667	240	0.000190646	480
5407	5	0.0150635	368	0.00018987	481
5948	2	0.013868	344	0.00018985	482
29925	4	0.0290976	549	0.000189682	483
127064	1	0.00859897	249	0.000188984	484
129642	7	0.0275343	534	0.00018871	485
5792	7	0.008659	250	0.000188707	486
5500	62	0.0499771	748	0.000188354	487
5150	4	0.0224923	473	0.000188288	488
3762	22	0.0360856	622	0.000188177	489
3106	26	0.0234	489	0.000188163	490
3448	23	0.0354153	616	0.000187864	491
6615	3	0.0216773	458	0.000187848	492
4320	1	0.00887343	254	0.000187735	493
11128	10	0.0185533	417	0.000187702	494
317772	22	0.0460847	719	0.000187219	495
4131	1	0.00904603	258	0.00018697	496
3821	6	0.0182837	415	0.000186928	497
10325	1	0.00920971	260	0.000186257	498
122748	1	0.0092449	261	0.000186106	499
5833	4	0.0386573	648	0.000186091	500
8795	3	0.0260685	520	0.000185867	501
8454	16	0.0123023	324	0.000185726	502
3823	6	0.018853	420	0.000185709	503
2152	2	0.00962296	269	0.000185211	504
10458	8	0.0499634	747	0.000184733	505
6448	1	0.0142392	351	0.000184083	506
2897	3	0.0131578	336	0.000183594	507
9184	18	0.0165644	387	0.000183411	508
5528	17	0.0333616	596	0.000183249	509
330	11	0.032575	586	0.000182839	510
50940	4	0.0258701	517	0.000182729	511
9723	1	0.0101448	278	0.000182415	512
80230	2	0.0447994	705	0.000181909	513
3385	4	0.0190781	421	0.000181624	514
51272	3	0.0105422	284	0.000180888	515
2188	2	0.0105827	287	0.000180736	516
6280	1	0.0106092	289	0.000180636	517
51082	10	0.0222481	466	0.000180486	518
7434	1	0.0106526	290	0.000180474	519
259307	14	0.0219446	462	0.000180309	520
8031	3	0.0107188	292	0.000180228	521
4000	1	0.0107742	294	0.000180023	522
10019	5	0.0354477	618	0.000179943	523
4864	1	0.0108288	296	0.000179822	524
5479	1	0.0108566	298	0.00017972	525
57804	11	0.0299588	562	0.000179661	526
5701	1	0.0109043	299	0.000179546	527
831	2	0.0109513	302	0.000179375	528
81309	1	0.0109889	303	0.000179239	529
157506	4	0.0247576	510	0.000178909	530
63917	1	0.0112118	304	0.000178441	531
80380	1	0.0113368	308	0.000178001	532
56034	20	0.0114287	309	0.00017768	533
79728	3	0.0197576	427	0.00017763	534
6251	1	0.0114491	310	0.000177609	535
10652	4	0.011476	311	0.000177516	536
4303	1	0.0115111	312	0.000177394	537
272	3	0.0246172	506	0.000177334	538
84674	1	0.0115966	314	0.0001771	539
5238	5	0.0476737	731	0.000177014	540
7133	4	0.0211453	446	0.000176935	541
5954	1	0.0117512	316	0.000176574	542
928	1	0.0117777	317	0.000176484	543
5782	2	0.0118202	318	0.000176342	544
83593	10	0.0277173	537	0.000176111	545
5617	17	0.0121269	321	0.000175324	546
1992	2	0.0122694	323	0.000174859	547
8643	1	0.0172391	402	0.000174848	548
645	4	0.0253688	514	0.00017468	549
5898	3	0.0149239	365	0.000174633	550
253260	3	0.0123867	326	0.000174481	551
5819	11	0.0353955	615	0.000174313	552
6304	2	0.0125883	329	0.00017384	553
7037	4	0.020324	433	0.000172397	554
967	1	0.0135032	340	0.000171052	555
976	1	0.0135545	341	0.000170901	556
8228	3	0.0165761	388	0.000170787	557
8794	3	0.0388188	653	0.000170045	558
4158	1	0.0138839	345	0.000169947	559
121364	1	0.0140819	348	0.000169385	560
23463	2	0.0374707	636	0.000169257	561
526	5	0.0458104	717	0.000169155	562
283694	1	0.01419	349	0.000169081	563
4887	3	0.0143628	354	0.0001686	564
5721	2	0.022682	476	0.00016853	565
9563	2	0.0338693	602	0.000168511	566
373156	34	0.0209485	444	0.000168508	567
3074	2	0.0195388	423	0.000168502	568
6272	3	0.0259567	519	0.000168272	569
1311	25	0.0145183	355	0.000168172	570
5957	4	0.0247035	509	0.000168068	571
79671	1	0.0145757	357	0.000168015	572
5371	2	0.0147092	360	0.000167653	573
3162	7	0.0150377	367	0.000166775	574
2979	8	0.0457076	715	0.000166362	575
4763	8	0.0151975	369	0.000166355	576
4863	1	0.0152019	370	0.000166344	577
648	8	0.0152174	371	0.000166303	578
124583	6	0.0196486	424	0.000165666	579
966	5	0.0158474	375	0.000164691	580
8608	4	0.0354815	620	0.000164609	581
81168	1	0.0159441	377	0.00016445	582
5241	20	0.0237142	495	0.000164443	583
85407	3	0.0160692	379	0.000164139	584
219874	1	0.0162574	381	0.000163677	585
883	6	0.0206358	438	0.000163441	586
6494	2	0.0266809	526	0.000163299	587
783	6	0.0455119	711	0.000163203	588
8030	3	0.0164559	386	0.000163194	589
143187	2	0.0369568	630	0.000163188	590
2949	34	0.0241158	502	0.000162914	591
30834	10	0.0346337	608	0.0001629	592
5351	3	0.0169995	394	0.000161903	593
4616	7	0.0196607	425	0.00016183	594
1362	1	0.0170521	395	0.00016178	595
5210	6	0.0265658	524	0.000161755	596
283	1	0.0170957	397	0.000161679	597
1848	10	0.0172391	403	0.000161347	598
36	8	0.0337013	598	0.000161318	599
151	2	0.0197308	426	0.000161232	600
10130	2	0.0199279	429	0.000161201	601
7205	4	0.0398331	663	0.000160927	602
8302	6	0.0355883	621	0.000160464	603
4940	1	0.0177754	408	0.000160129	604
8074	18	0.0177852	409	0.000160107	605
4524	2	0.0296183	556	0.000159984	606
64326	1	0.0206048	437	0.000159967	607
7991	6	0.0455754	712	0.000159948	608
51384	18	0.0309232	567	0.000159887	609
3757	2	0.0180948	412	0.000159422	610
654	4	0.0229912	482	0.000158553	611
79544	1	0.0187326	419	0.000158045	612
6195	13	0.0390165	658	0.000156773	613
821	2	0.0243818	504	0.000155774	614
6189	1	0.020049	431	0.000155347	615
8644	2	0.0239507	498	0.000155244	616
4023	14	0.0293985	552	0.000154682	617
390429	1	0.0204263	434	0.000154606	618
301	2	0.0204315	435	0.000154596	619
114049	10	0.0215906	457	0.000154189	620
23600	4	0.0320541	579	0.000154046	621
7098	13	0.020854	442	0.000153782	622
1075	1	0.020902	443	0.000153691	623
3055	21	0.0421532	685	0.000152975	624
10288	2	0.0397412	662	0.000152939	625
1636	1	0.0214049	455	0.000152746	626
3663	18	0.0406077	672	0.000152594	627
51701	5	0.0294968	555	0.000152273	628
8742	1	0.0218215	459	0.00015198	629
91543	2	0.0237127	494	0.000151567	630
285362	7	0.0221447	464	0.000151396	631
6579	1	0.0227609	479	0.000151334	632
8878	6	0.0482553	736	0.000151184	633
2917	8	0.0297963	558	0.000151116	634
5358	1	0.0223439	469	0.00015104	635
11035	2	0.0405324	670	0.000150403	636
10919	6	0.0403067	667	0.000149867	637
11027	2	0.0429834	692	0.000149823	638
162417	2	0.0296935	557	0.000149786	639
6732	9	0.0232473	486	0.000149466	640
43	2	0.0240007	500	0.000149355	641
689	1	0.0233857	488	0.00014923	642
3783	4	0.0402653	666	0.000148655	643
22925	4	0.0239828	499	0.000148228	644
1958	3	0.0337219	599	0.000147851	645
410	3	0.0474958	729	0.000147654	646
999	6	0.0404635	668	0.000147452	647
3059	6	0.0400335	664	0.000146605	648
490	2	0.0432445	693	0.000145819	649
2730	3	0.0411629	677	0.00014569	650
8317	6	0.0257279	516	0.000145437	651
240	6	0.0373895	634	0.000145314	652
57502	3	0.0435178	695	0.000145228	653
2735	3	0.0259442	518	0.000145104	654
10267	3	0.026186	522	0.000144736	655
5078	1	0.0386602	649	0.000143973	656
2817	1	0.0269225	528	0.000143634	657
1847	10	0.0269946	530	0.000143527	658
4255	1	0.0269998	531	0.00014352	659
2232	1	0.0270169	532	0.000143494	660
53	5	0.0416741	683	0.000143433	661
8513	5	0.0485821	739	0.000143342	662
9126	1	0.0412468	678	0.00014249	663
476	3	0.0289753	546	0.000141903	664
1292	25	0.0282371	539	0.000141739	665
2526	1	0.0282457	540	0.000141727	666
5734	1	0.0454147	709	0.000141687	667
445	3	0.0490578	742	0.000141612	668
3916	1	0.0322164	581	0.000141484	669
680	2	0.028465	542	0.00014142	670
138882	1	0.0287616	543	0.000141008	671
1465	2	0.029068	548	0.000140587	672
6156	1	0.0292429	550	0.000140348	673
605	2	0.0294839	554	0.000140022	674
2954	2	0.0354345	617	0.000139827	675
3178	2	0.029943	561	0.000139408	676
5917	4	0.0435813	697	0.00013939	677
833	3	0.037469	635	0.000139381	678
5663	17	0.0488686	741	0.00013936	679
5724	7	0.0405769	671	0.000138656	680
478	2	0.0314575	573	0.000138637	681
57715	3	0.0307917	566	0.000138298	682
242	2	0.0362191	624	0.000137677	683
391	19	0.0494467	744	0.000137449	684
3371	24	0.0314811	575	0.000137418	685
5493	1	0.0318635	577	0.000136938	686
4643	2	0.0319442	578	0.000136838	687
1717	7	0.037215	632	0.000136387	688
6610	2	0.0421563	686	0.000136359	689
114805	1	0.0324948	585	0.000136159	690
3321	1	0.0325918	587	0.00013604	691
3987	1	0.032615	588	0.000136012	692
4084	1	0.0326442	589	0.000135976	693
2348	1	0.0326726	590	0.000135942	694
26290	1	0.0328348	591	0.000135745	695
89953	1	0.0378685	639	0.000135407	696
6201	1	0.0331541	594	0.000135361	697
64834	3	0.0433913	694	0.000135243	698
134864	3	0.0337534	600	0.000135028	699
3842	3	0.0336549	597	0.000134765	700
2162	2	0.0496223	746	0.000134699	701
6750	1	0.0337921	601	0.000134603	702
5104	3	0.0339553	603	0.000134412	703
5478	1	0.0340398	604	0.000134313	704
3491	3	0.0341274	605	0.000134211	705
138802	1	0.0345269	607	0.000133748	706
8974	2	0.0413042	679	0.000133745	707
4780	6	0.037522	637	0.000132383	708
5982	1	0.0361647	623	0.000131907	709
26658	1	0.036325	626	0.000131731	710
102	5	0.0446086	703	0.000131677	711
5352	2	0.037047	631	0.000130949	712
1528	1	0.0373203	633	0.000130657	713
7316	4	0.044322	701	0.000130227	714
80025	6	0.0488343	740	0.000129827	715
968	1	0.0382179	642	0.000129713	716
10683	4	0.038639	647	0.000129277	717
4134	2	0.038783	652	0.00012913	718
10965	24	0.0492974	743	0.000129056	719
311	1	0.0389581	656	0.000128951	720
1453	9	0.0390032	657	0.000128905	721
1520	1	0.0401912	665	0.000127712	722
5468	44	0.0438016	699	0.000127589	723
3002	2	0.0406913	674	0.000127221	724
6288	1	0.0408289	675	0.000127087	725
5876	1	0.0422764	688	0.000125702	726
4779	1	0.0436057	698	0.000124472	727
9588	12	0.0456089	714	0.000124289	728
8650	4	0.0444486	702	0.000123712	729
26212	1	0.0450548	707	0.000123173	730
4773	1	0.0452283	708	0.000123021	731
3930	1	0.0454742	710	0.000122805	732
57103	2	0.0456028	713	0.000122693	733
1611	1	0.0457145	716	0.000122596	734
5872	1	0.0458933	718	0.000122441	735
219473	1	0.0465644	720	0.000121864	736
131873	25	0.0466789	721	0.000121766	737
2246	18	0.0468046	722	0.000121659	738
8945	9	0.0470752	724	0.00012143	739
134147	17	0.0470958	725	0.000121413	740
7060	25	0.0471657	726	0.000121354	741
988	2	0.0473064	727	0.000121236	742
80824	9	0.0478539	733	0.000120778	743
1291	25	0.048004	734	0.000120654	744
4160	4	0.0481325	735	0.000120548	745
4361	5	0.0484342	737	0.000120299	746
8822	18	0.0484968	738	0.000120248	747
5861	1	0.0495837	745	0.000119367	748

## Sheet: Table S2
Table S2. Ten genes identified by RSF at 10-gene level.
Entrez Gene ID	Gene Symbol	Cox P-value	Degree	Topological weight
3939	LDHA	0.000112	9	0.000396
5906	RAP1A	0.00153	25	0.000335
79695	GALNT12	0.00465	1	0.000305
8074	FGF23	0.0177852	18	0.000160107
2100	ESR2	0.0031708	1	0.000228626
55341	LSG1	0.0199	4	0.000245
362	AQP5	0.000305126	1	0.000342662
10552	ARPC1A	0.00944	12	0.000335
6696	SPP1	0.000185	22	0.000342
771	CA12	0.0394523	6	0.000203212

## Sheet: Table S3
Table S3. Topological weights of lncRNAs (Cox P-value < 0.05) in ESCC-train.
LncRNA Ensemble Gene ID	Degree	Cox P-value	Rank of Cox P-value	Topological weight (W∞)	Rank of Topological weight
ENSG00000251412	96	0.0092954	59	0.00042337	1
ENSG00000279675	63	0.00910591	58	0.000406726	2
ENSG00000249898	133	0.00240089	15	0.000391891	3
ENSG00000249926	62	0.000283602	5	0.000343183	4
ENSG00000255394	73	0.0027526	17	0.000340568	5
ENSG00000272259	65	0.0181041	117	0.000338583	6
ENSG00000255931	106	0.00383045	23	0.000317287	7
ENSG00000249988	90	0.0447458	230	0.000311796	8
ENSG00000249873	55	0.0147557	102	0.000309899	9
ENSG00000266897	50	0.0118103	82	0.000309174	10
ENSG00000239513	9	0.0124622	86	0.000308818	11
ENSG00000280439	1	0.00615153	37	0.000288932	12
ENSG00000236383	70	0.00487157	28	0.000283315	13
ENSG00000259182	700	0.00883916	55	0.000278603	14
ENSG00000205632	1627	0.042372	223	0.000273908	15
ENSG00000279949	173	0.0110171	74	0.000272957	16
ENSG00000226808	76	0.0301041	165	0.000268974	17
ENSG00000234928	609	0.0371377	186	0.000268922	18
ENSG00000269983	5	0.0023033	14	0.000265085	19
ENSG00000259807	145	0.0254511	142	0.000264942	20
ENSG00000261275	1454	0.0344973	180	0.000262396	21
ENSG00000255248	127	0.0277243	152	0.00025559	22
ENSG00000267169	226	0.0227001	131	0.000250692	23
ENSG00000255595	1	0.0150227	104	0.000247815	24
ENSG00000241158	14	0.00245723	16	0.000241753	25
ENSG00000279134	772	0.00962126	61	0.000239563	26
ENSG00000226578	36	0.000963149	10	0.000238861	27
ENSG00000228488	58	0.00490152	29	0.000237752	28
ENSG00000225643	1687	0.0200062	124	0.000237517	29
ENSG00000277142	1624	0.0289441	159	0.000233991	30
ENSG00000250456	97	0.00768734	49	0.000230707	31
ENSG00000278772	652	0.0285456	157	0.000228768	32
ENSG00000237429	1665	0.0454533	236	0.000221931	33
ENSG00000255050	1402	0.0264235	147	0.000220389	34
ENSG00000237292	1471	0.0438785	227	0.000216744	35
ENSG00000233178	2	0.0140745	95	0.000216548	36
ENSG00000242568	30	0.0360087	185	0.000216294	37
ENSG00000267302	101	0.0284467	155	0.00021476	38
ENSG00000258185	1009	0.0387834	195	0.000210173	39
ENSG00000204706	3	4.12872e-05	1	0.000207516	40
ENSG00000245832	97	0.042333	221	0.0002039	41
ENSG00000280396	40	0.0190726	121	0.000203577	42
ENSG00000236154	25	0.0393041	199	0.0002032	43
ENSG00000237125	28	0.000309227	6	0.00020236	44
ENSG00000116652	1	0.0343258	179	0.000197901	45
ENSG00000231607	1	0.0466051	242	0.00019712	46
ENSG00000233110	1212	0.0313706	169	0.000195864	47
ENSG00000273287	394	0.0433464	224	0.000190677	48
ENSG00000277778	1	0.00598198	35	0.000190119	49
ENSG00000230393	1065	0.0100616	63	0.000189592	50
ENSG00000204117	1195	0.0110818	75	0.000186703	51
ENSG00000226825	1322	0.0489183	252	0.000181276	52
ENSG00000280287	1062	0.0471896	247	0.000177161	53
ENSG00000223573	4	0.0131542	87	0.000176624	54
ENSG00000182376	1219	0.0458809	239	0.000175914	55
ENSG00000279136	449	0.0210656	128	0.000172752	56
ENSG00000267498	1010	0.0120445	83	0.000172266	57
ENSG00000183470	30	0.0139228	92	0.000171712	58
ENSG00000273313	1149	0.0107538	69	0.000166061	59
ENSG00000231246	10	0.0115677	79	0.000164673	60
ENSG00000280129	1	0.0423099	219	0.00016388	61
ENSG00000241792	1121	0.0472234	248	0.000162538	62
ENSG00000277526	672	0.0377935	190	0.000160269	63
ENSG00000269936	15	0.0102745	66	0.000157769	64
ENSG00000236740	6	0.0268109	148	0.000155772	65
ENSG00000203684	824	0.039832	204	0.000154559	66
ENSG00000219159	589	0.0282295	153	0.000153854	67
ENSG00000250284	1	0.00275745	18	0.000153394	68
ENSG00000235281	22	0.0378893	191	0.000153083	69
ENSG00000236231	51	0.00624288	38	0.000151406	70
ENSG00000234891	560	0.0241993	138	0.000148653	71
ENSG00000246394	642	0.0100949	64	0.000148285	72
ENSG00000233342	377	0.00886748	56	0.000147076	73
ENSG00000253591	3	0.00473234	27	0.000146776	74
ENSG00000279907	924	0.0421148	218	0.000146156	75
ENSG00000227051	1	0.00282079	19	0.000144662	76
ENSG00000225488	1	0.0143793	98	0.000142812	77
ENSG00000215498	9	0.00450948	25	0.000141866	78
ENSG00000235710	33	0.00470554	26	0.000141757	79
ENSG00000276855	5	0.000618732	7	0.000139677	80
ENSG00000240770	1	0.011369	77	0.000138495	81
ENSG00000226194	817	0.00198655	12	0.000137807	82
ENSG00000232118	142	0.0433591	225	0.000136834	83
ENSG00000175773	18	0.0227584	132	0.000136608	84
ENSG00000232973	1	0.00122326	11	0.000135207	85
ENSG00000236030	271	0.029219	160	0.000134106	86
ENSG00000232401	513	0.0220497	130	0.0001337	87
ENSG00000230753	725	0.0109038	71	0.0001335	88
ENSG00000249803	1	0.00579061	33	0.000133276	89
ENSG00000240562	8	0.00293288	20	0.000131925	90
ENSG00000279693	868	0.031811	171	0.000131218	91
ENSG00000270235	216	0.0453174	234	0.000130673	92
ENSG00000232160	15	0.00314331	21	0.000130151	93
ENSG00000255224	32	0.0419343	216	0.00012488	94
ENSG00000177112	670	0.0387061	194	0.000124158	95
ENSG00000205971	24	0.0250942	141	0.000122002	96
ENSG00000246740	5	0.0269089	149	0.000121475	97
ENSG00000236894	1	0.00838179	52	0.000120092	98
ENSG00000279855	7	0.00778531	50	0.000115096	99
ENSG00000234186	409	0.0459067	240	0.000114523	100
ENSG00000259170	62	0.0312979	168	0.000114465	101
ENSG00000270084	22	0.00021628	3	0.000110177	102
ENSG00000147761	175	0.00678846	40	0.000109069	103
ENSG00000232886	1	0.00752357	48	0.000108398	104
ENSG00000230601	17	0.0132266	88	0.00010793	105
ENSG00000223949	11	0.0124439	85	0.000107267	106
ENSG00000251636	273	0.0498831	254	0.000107126	107
ENSG00000223379	1	0.0478774	250	0.00010607	108
ENSG00000249022	163	0.00498752	30	0.00010279	109
ENSG00000273409	2	0.0255497	143	0.000102585	110
ENSG00000236861	1	0.000841838	9	0.000102378	111
ENSG00000230314	1	0.0141868	97	0.000101391	112
ENSG00000233529	282	0.0249488	140	0.000101223	113
ENSG00000233008	223	0.041087	210	0.000100703	114
ENSG00000237735	1	0.0170473	113	0.000100665	115
ENSG00000270096	578	0.0397879	203	0.000100243	116
ENSG00000267665	94	0.0116752	81	9.94064e-05	117
ENSG00000239636	222	0.00510878	31	9.90544e-05	118
ENSG00000174171	266	0.0163044	110	9.8428e-05	119
ENSG00000228503	408	0.0394852	201	9.73486e-05	120
ENSG00000274827	435	0.0467778	244	9.7203e-05	121
ENSG00000272396	258	0.0408046	207	9.64467e-05	122
ENSG00000227712	630	0.0381092	192	9.63641e-05	123
ENSG00000235488	113	0.0190962	122	9.49582e-05	124
ENSG00000242094	3	0.00210898	13	9.46998e-05	125
ENSG00000279655	717	0.0392319	198	9.42546e-05	126
ENSG00000258441	61	0.0389937	196	9.34845e-05	127
ENSG00000224957	3	0.0144519	99	9.34616e-05	128
ENSG00000229124	2	0.0150438	105	9.21491e-05	129
ENSG00000279273	1	0.00730471	44	9.01583e-05	130
ENSG00000229961	2	0.0249135	139	8.97093e-05	131
ENSG00000274956	2	0.0294567	161	8.896e-05	132
ENSG00000232188	65	0.0229955	134	8.87622e-05	133
ENSG00000265479	42	0.0124378	84	8.86688e-05	134
ENSG00000235660	21	0.000838469	8	8.75432e-05	135
ENSG00000268129	3	0.00725388	42	8.72922e-05	136
ENSG00000261325	22	0.0434835	226	8.71341e-05	137
ENSG00000273345	259	0.0348533	181	8.68298e-05	138
ENSG00000231419	9	0.0202433	125	8.60462e-05	139
ENSG00000223382	5	0.0449865	232	8.59621e-05	140
ENSG00000232954	25	0.00592382	34	8.56362e-05	141
ENSG00000176320	1	0.0258418	144	8.54929e-05	142
ENSG00000227466	518	0.0316906	170	8.40297e-05	143
ENSG00000255036	231	0.000267273	4	8.28142e-05	144
ENSG00000228549	489	0.0499026	255	8.27982e-05	145
ENSG00000227606	3	0.00743135	46	8.11323e-05	146
ENSG00000214106	7	0.0106349	67	8.09279e-05	147
ENSG00000180769	143	0.0471868	246	8.03494e-05	148
ENSG00000233016	1	0.014164	96	8.03226e-05	149
ENSG00000241769	23	0.0417368	213	8.02858e-05	150
ENSG00000231473	37	0.0138599	91	7.94778e-05	151
ENSG00000204792	1	0.0300231	164	7.9403e-05	152
ENSG00000253925	1	0.00641107	39	7.93804e-05	153
ENSG00000235009	1	0.0407775	206	7.8733e-05	154
ENSG00000236800	319	0.0234956	136	7.87326e-05	155
ENSG00000232998	86	0.0109773	72	7.65406e-05	156
ENSG00000167459	82	0.0285359	156	7.55906e-05	157
ENSG00000230836	1	0.0423194	220	7.42593e-05	158
ENSG00000273329	29	0.0182787	119	7.40759e-05	159
ENSG00000261613	18	0.0338606	176	7.26187e-05	160
ENSG00000257495	3	0.0241017	137	7.23105e-05	161
ENSG00000227039	15	0.0459716	241	7.15434e-05	162
ENSG00000236856	8	0.0325247	173	7.0449e-05	163
ENSG00000238009	20	0.0418516	214	6.98112e-05	164
ENSG00000177640	3	0.03544	183	6.84355e-05	165
ENSG00000227354	16	0.0139881	93	6.83588e-05	166
ENSG00000256763	8	0.0423605	222	6.7649e-05	167
ENSG00000247121	58	0.0134486	90	6.57121e-05	168
ENSG00000228951	186	0.0448235	231	6.53431e-05	169
ENSG00000231187	27	0.0329891	175	6.50013e-05	170
ENSG00000231435	339	0.0173513	114	6.42908e-05	171
ENSG00000251361	153	0.00987842	62	6.40333e-05	172
ENSG00000235725	9	0.00852116	54	6.40078e-05	173
ENSG00000203993	6	0.0147257	101	6.37531e-05	174
ENSG00000268941	2	0.0106715	68	6.27318e-05	175
ENSG00000240498	1	0.0111949	76	6.25062e-05	176
ENSG00000231781	381	0.0444473	228	6.24077e-05	177
ENSG00000224031	348	0.0408106	208	6.17459e-05	178
ENSG00000215765	9	0.00719275	41	6.16229e-05	179
ENSG00000227947	1	0.0181838	118	6.12555e-05	180
ENSG00000225520	7	0.045439	235	6.08074e-05	181
ENSG00000258279	1	0.0115417	78	6.036e-05	182
ENSG00000268812	133	0.0163428	111	5.97262e-05	183
ENSG00000230159	1	0.00737464	45	5.97124e-05	184
ENSG00000226752	4	0.00335004	22	5.93314e-05	185
ENSG00000241884	1	0.00570958	32	5.88939e-05	186
ENSG00000226426	5	0.0471525	245	5.87938e-05	187
ENSG00000222022	7	0.020751	127	5.86999e-05	188
ENSG00000246695	103	0.00838642	53	5.84939e-05	189
ENSG00000236611	1	0.0229799	133	5.80844e-05	190
ENSG00000237914	39	0.0182889	120	5.80727e-05	191
ENSG00000203971	10	0.0478648	249	5.71065e-05	192
ENSG00000255660	24	0.0150865	106	5.53811e-05	193
ENSG00000239332	128	0.00726884	43	5.51892e-05	194
ENSG00000278390	4	0.00909918	57	5.48979e-05	195
ENSG00000224187	33	0.0211167	129	5.45053e-05	196
ENSG00000228775	1	0.0339615	177	5.42006e-05	197
ENSG00000241316	19	0.0413814	211	5.38401e-05	198
ENSG00000223546	2	0.00745444	47	5.363e-05	199
ENSG00000205500	9	0.0259397	145	5.26926e-05	200
ENSG00000230615	5	0.0416325	212	5.20572e-05	201
ENSG00000279649	15	0.00405065	24	5.20414e-05	202
ENSG00000224478	5	0.0377204	188	5.12493e-05	203
ENSG00000233351	3	0.0101673	65	5.1226e-05	204
ENSG00000226739	2	0.00943414	60	5.10672e-05	205
ENSG00000270696	3	0.0109816	73	5.06793e-05	206
ENSG00000261218	1	0.0134223	89	5.01626e-05	207
ENSG00000269937	1	0.0160252	108	4.96197e-05	208
ENSG00000197180	36	0.016249	109	4.82087e-05	209
ENSG00000243797	2	0.0116194	80	4.72014e-05	210
ENSG00000279993	14	0.0408134	209	4.61472e-05	211
ENSG00000280002	10	0.0231283	135	4.60922e-05	212
ENSG00000271874	131	0.00601371	36	4.60564e-05	213
ENSG00000279187	1	0.0303498	166	4.60402e-05	214
ENSG00000233117	63	0.0350052	182	4.50989e-05	215
ENSG00000259647	1	0.0176827	116	4.2947e-05	216
ENSG00000248131	1	0.0457274	237	4.26889e-05	217
ENSG00000226785	46	0.0272509	150	4.18642e-05	218
ENSG00000237928	1	0.0083609	51	4.16823e-05	219
ENSG00000273674	110	0.0452365	233	4.12821e-05	220
ENSG00000246662	1	0.0339621	178	4.09457e-05	221
ENSG00000251497	1	0.0276647	151	4.094e-05	222
ENSG00000251085	10	0.0489119	251	4.03022e-05	223
ENSG00000261040	95	0.0310101	167	4.01082e-05	224
ENSG00000236544	1	0.0108698	70	3.89523e-05	225
ENSG00000223768	34	0.0168381	112	3.83472e-05	226
ENSG00000237870	1	0.0294859	162	3.74081e-05	227
ENSG00000248486	3	0.0396647	202	3.74021e-05	228
ENSG00000232613	134	0.0205149	126	3.7222e-05	229
ENSG00000227920	6	0.000203321	2	3.67803e-05	230
ENSG00000214188	4	0.0140061	94	3.63882e-05	231
ENSG00000261268	1	0.0457623	238	3.5169e-05	232
ENSG00000274248	46	0.0420259	217	3.45378e-05	233
ENSG00000237571	2	0.0146079	100	3.33807e-05	234
ENSG00000260539	1	0.0390676	197	3.32635e-05	235
ENSG00000237560	21	0.0377529	189	3.13562e-05	236
ENSG00000277879	12	0.0299827	163	2.94309e-05	237
ENSG00000224718	9	0.0498374	253	2.84726e-05	238
ENSG00000232756	1	0.0323741	172	2.808e-05	239
ENSG00000226859	3	0.0358385	184	2.55696e-05	240
ENSG00000231539	111	0.0466416	243	2.50317e-05	241
ENSG00000233423	1	0.0153016	107	2.49608e-05	242
ENSG00000256151	1	0.0385778	193	2.46677e-05	243
ENSG00000256262	2	0.0283716	154	2.45498e-05	244
ENSG00000237874	1	0.0401445	205	2.34017e-05	245
ENSG00000229699	1	0.0418991	215	2.18649e-05	246
ENSG00000176754	102	0.0260383	146	1.94447e-05	247
ENSG00000258770	1	0.0327476	174	1.86383e-05	248
ENSG00000278309	27	0.0173931	115	1.68651e-05	249
ENSG00000226419	7	0.028677	158	1.61079e-05	250
ENSG00000249837	3	0.0394579	200	1.36555e-05	251
ENSG00000231815	1	0.0376383	187	1.09669e-05	252
ENSG00000223701	2	0.0196058	123	6.0035e-06	253
ENSG00000259772	3	0.0445914	229	5.4471e-06	254
ENSG00000235532	17	0.0149821	103	2.54192e-06	255

## Sheet: Table S4
Table S4. Ten lncRNAs identified by RRSF at 10-gene level.
lncRNA Ensemble Gene ID	LncRNA Name	Degree	Cox P-value	Topological weight (W∞)	Rank of Topological weight
ENSG00000249926	AC117500.2	62	0.000283602	0.000343183	4
ENSG00000255931	AP003108.1	106	0.00383045	0.000317287	7
ENSG00000266897	AC005546.1	50	0.0118103	0.000309174	10
ENSG00000280439	AC004836.1	1	0.00615153	0.000288932	12
ENSG00000226808	LINC00840	76	0.0301041	0.000268974	17
ENSG00000234928	LINC01659	609	0.0371377	0.000268922	18
ENSG00000269983	AC146944.4	5	0.0023033	0.000265085	19
ENSG00000255595	AC005885.1	1	0.0150227	0.000247815	24
ENSG00000226578	AL132657.1	36	0.000963149	0.000238861	27
ENSG00000204706	MAMDC2-AS1	3	4.12872e-05	0.000207516	40

## Sheet: Table S5
Table S5. Ten lncRNAs identified by RSF at 10-gene level.
lncRNA Ensemble Gene ID	LncRNA Name	Degree	Cox P-value	Topological weight (W∞)	Rank of Topological weight
ENSG00000241884	AC114401.1	1	0.00570958	5.88939e-05	186
ENSG00000237870	AC073130.1	1	0.0294859	3.74081e-05	227
ENSG00000265479	DTX2P1-UPK3BP1-PMS2P11	42	0.0124378	8.86688e-05	134
ENSG00000270084	GAS5-AS1	22	0.00021628	0.000110177	102
ENSG00000204706	MAMDC2-AS1	3	4.12872e-05	0.000207516	40
ENSG00000232886	AF212831.1	1	0.00752357	0.000108398	104
ENSG00000215498	FAM230B	9	0.00450948	0.000141866	78
ENSG00000280439	AC004836.1	1	0.00615153	0.000288932	12
ENSG00000242094	FOXP1-IT1	3	0.00210898	9.46998e-05	125
ENSG00000232160	RAP2C-AS1	15	0.00314331	0.000130151	93

## Sheet: Table S6
Table S6. Univariable and multivariable Cox regression analysis of the three-lncRNA signature and survival in GSE53624 (n=119) and in the independent cohort GSE53622 (n=60).
Variables	Univariable analysis		Multivariable analysis
	HR(95%CI)	p Value	HR(95%CI)	p Value
GSE53624(ESCC-train and ESCC-test)
Age	1.0270(0.9988-1.0570)	0.0602
Gender(Female/Male)	0.8269(0.4681-1.4610)	0.513
Smoking (Y/N)	0.8596(0.5322-1.3880)	0.536
Alcohol (Y/N)	1.0520(0.6559-1.6880)	0.833
Tumor location (upper, middle, lower)	0.9057(0.6196-1.3240)	0.609
Histologic grade(G1, G2, G3)	1.2200(0.8550-1.7390)	0.273
T stage (T1, T2, T3, T4)	1.1270(0.8387-1.5150)	0.428
N stage (N1, N2, N3/N0)	2.1590(1.3190-3.5350)	0.0022	1.9975(1.1978-3.3310)	0.008
three-lncRNA signature (High risk/Low risk)	2.2760(1.4200-3.6480)	0.0006	2.2438(1.3320-3.7800)	0.0024
GSE53622 (ESCC-valid)
Age	1.0360(0.9985-1.0750)	0.0599
Gender(Female/Male)	0.7113(0.3084-1.6410)	0.424
Smoking (Y/N)	0.5637(0.2844-1.1170)	0.101
Alcohol (Y/N)	0.5775(0.2908-1.1470)	0.117
Tumor location (upper, middle, lower)	0.6420(0.3840-1.0730)	0.091	0.5340(0.2969-0.9605)	0.0362
Histologic grade(G1, G2, G3)	1.7030(0.9769-2.9680)	0.0604
T stage (T1, T2, T3, T4)	1.4390(0.7529-2.7490)	0.271
N stage (N1, N2, N3/N0)	2.0190(0.9899-4.1170)	0.0533	3.0147(1.3271-6.8480)	0.0084
three-lncRNA signature (High risk/Low risk)	2.3140(1.1340-4.7200)	0.0211	2.8782(1.3308-6.2249)	0.0072
